# Supplementary material for: An Analysis of Sport-Specific Pain Symptoms through Inter-Individual Training Differences in CrossFit
Source: Sports (Basel). 2021 May 19;9(5):68. doi: 10.3390/sports9050068 (PMC8160709; doi:10.3390/sports9050068)
Supplement: Supplementary file 1 [file sports-09-00068-s001.zip]

Archive with 1 entries (1 files):
- sports-1142858-supplementary.pdf
